# Supplementary material for: Modified Pentylenetetrazole Model for Acute Seizure Induction in Rats
Source: Biomedicines. 2025 Oct 28;13(11):2642. doi: 10.3390/biomedicines13112642 (PMC12650221; doi:10.3390/biomedicines13112642)
Supplement: Supplementary file 1 [file biomedicines-13-02642-s001.zip]

Archive with 2 entries (2 files):
- biomedicines-3908709-Supplementary.pdf
- biomedicines-3908709-Video S1.mp4
